# Supplementary material for: Genomics of Re-Emergent Aeromonas salmonicida in Atlantic Salmon Outbreaks
Source: Microorganisms. 2023 Dec 29;12(1):64. doi: 10.3390/microorganisms12010064 (PMC10819690; doi:10.3390/microorganisms12010064)
Supplement: Supplementary file 1 [file microorganisms-12-00064-s001.zip]

Archive with 3 entries (3 files):
- Supplementary figures.pdf
- Supplementary Table S1 Raw reads statistics.xlsx
- Supplementary Table S2 Average nucleotide identity values among A. salmonicida subspecies.xlsx
