# Supplementary material for: Genomics of Re-Emergent Aeromonas salmonicida in Atlantic Salmon Outbreaks
Source: Microorganisms. 2023 Dec 29;12(1):64. doi: 10.3390/microorganisms12010064 (PMC10819690; doi:10.3390/microorganisms12010064)
Supplement: Supplementary file 1 [file microorganisms-12-00064-s001.zip › Supplementary Table S1 Raw reads statistics.xlsx]

## Sheet: Sheet1
strain	min length	mean length	max length	duplication rate	total reads	total bases	GC content
CIBA_5017	107bp	8017bp	31467bp	2.365e-05	126.827000 K	1.016895 G	0.5328
ASA04	120bp	7632bp	112367bp	2.187e-05	26.084000 K	199.094008 M	0.5742
ASA05	131bp	5664bp	58001bp	0	22.627000 K	128.168155 M	0.5737
